# Supplementary material for: Antisense oligonucleotides to therapeutically target SARS-CoV-2 infection
Source: PLoS One. 2023 Feb 3;18(2):e0281281. doi: 10.1371/journal.pone.0281281 (PMC9897518; doi:10.1371/journal.pone.0281281)
Supplement: S1 Table — Sequences for ASOs targeting the SARS-CoV-2 genome or host genes are presented in the Excel file. (XLSX) [file pone.0281281.s002.xlsx]

## Sheet: 48 uniform MOE ASOs
	ION #	Sequence
#1	1497335	TGGTTTGTTACCTGGGAAGG
#2	1497418	GTTGGTTTGTTACCTGGGAA
#3	1497427	GGTTGGTTTGTTACCTGGGA
#4	1497438	TGGTTGGTTTGTTACCTGGG
#5	1497449	TTGGTTGGTTTGTTACCTGG
#6	1497460	GTTGGTTGGTTTGTTACCTG
#7	1497470	AGTTGGTTGGTTTGTTACCT
#8	1497480	AAGTTGGTTGGTTTGTTACC
#9	1497336	AAAGTTGGTTGGTTTGTTAC
#10	1497347	GAAAGTTGGTTGGTTTGTTA
#11	1497358	CGAAAGTTGGTTGGTTTGTT
#12	1497366	TCGAAAGTTGGTTGGTTTGT
#13	1497377	ATCGAAAGTTGGTTGGTTTG
#14	1497388	GATCGAAAGTTGGTTGGTTT
#15	1497399	AGATCGAAAGTTGGTTGGTT
#16	1497404	GAGATCGAAAGTTGGTTGGT
#17	1497405	AGAGATCGAAAGTTGGTTGG
#18	1497406	AAGAGATCGAAAGTTGGTTG
#19	1497408	CAAGAGATCGAAAGTTGGTT
#20	1497409	ACAAGAGATCGAAAGTTGGT
#21	1497410	TACAAGAGATCGAAAGTTGG
#22	1497411	CTACAAGAGATCGAAAGTTG
#23	1497412	TCTACAAGAGATCGAAAGTT
#24	1497413	ATCTACAAGAGATCGAAAGT
#25	1497414	GATCTACAAGAGATCGAAAG
#26	1497415	AGATCTACAAGAGATCGAAA
#27	1497416	CAGATCTACAAGAGATCGAA
#28	348264	ACAGATCTACAAGAGATCGA
#29	1497419	AACAGATCTACAAGAGATCG
#30	348265	GAACAGATCTACAAGAGATC
#31	1497421	AGAACAGATCTACAAGAGAT
#32	348266	GAGAACAGATCTACAAGAGA
#33	1497423	AGAGAACAGATCTACAAGAG
#34	348267	TAGAGAACAGATCTACAAGA
#35	1497425	TTAGAGAACAGATCTACAAG
#36	348268	TTTAGAGAACAGATCTACAA
#37	1497491	GTTTAGAGAACAGATCTACA
#38	329552	TTTTAAAGTTCGTTTAGAGA
#39	330674	GTTCGTTTAGAGAACAGATC
#40	348271	AGTTCGTTTAGAGAACAGAT
#41	1518117	AAGTTCGTTTAGAGAACAGA
#42	1518118	AAAGTTCGTTTAGAGAACAG
#43	1518119	TAAAGTTCGTTTAGAGAACA
#44	1518120	TTAAAGTTCGTTTAGAGAAC
#45	1518121	TTTAAAGTTCGTTTAGAGAA
#46	1518123	ATTTTAAAGTTCGTTTAGAG
#47	1518124	GATTTTAAAGTTCGTTTAGA
#48	1518125	AGATTTTAAAGTTCGTTTAG

## Sheet: 132 cEt Gapmer ASOs
	ION #	Sequence
#1	1495585	ACGAAACCGTAAGCAG
#2	1495586	GACGAAACCGTAAGCA
#3	1495597	CACACCCGGACGAAAC
#4	1495699	GAACACATAGGGCTGT
#5	1495700	TTCTTACGAAGAAGAA
#6	1495701	TATTACCGTTCTTACG
#7	1495702	CAACTTCGGTAGTTTT
#8	1495704	CCATTAACAATAGTTG
#9	1495471	CACCAGATGGTGAACC
#10	1495473	TAAACACCAGATGGTG
#11	1495474	CAACACTACCACATGA
#12	1495476	CCACAAGGTTAAAGTC
#13	1495478	GATCTAAAGCATTACC
#14	1495479	TGATCTAAAGCATTAC
#15	1495480	ACATTTTAGACTGTAC
#16	1495482	CACTAAGTTGAACAAT
#17	1495483	AGGGAATCTAGCCCAT
#18	1495484	TCTTAGGGAATCTAGC
#19	1495485	CTCTTAGGGAATCTAG
#20	1495487	CTACAAGGTGGTTCCA
#21	1495489	ACCTACAAGGTGGTTC
#22	1495490	AACCTACAAGGTGGTT
#23	1495491	AAACCTACAAGGTGGT
#24	1495493	CTCTATTTAGGTTGTT
#25	1495494	CCATACCTCTATTTAG
#26	1495495	CCTTTAGGATTTGGAT
#27	1495496	ATCCTTTAGGATTTGG
#28	1495497	CCGCAGACGGTACAGA
#29	1495499	CAACTACAGCCATAAC
#30	1495500	AACCCGTTTAAAAACG
#31	1495501	AAACCCGTTTAAAAAC
#32	1495503	TGTAAGACGGGCTGCA
#33	1495505	ATATATGTGGTACCAT
#34	1495507	TATCTAATGTCAGTAC
#35	1495509	CCAAAACTTGTAGGTG
#36	1495510	GTCCAAAACTTGTAGG
#37	1495511	AGCTATGTAAGTTTAC
#38	1495512	GAGCTATGTAAGTTTA
#39	1495513	ATTACCGGGTTTGACA
#40	1495516	AAAATTACCGGGTTTG
#41	1495517	TAAAATTACCGGGTTT
#42	1495518	TTAAAATTACCGGGTT
#43	1495519	CAACAACTTCAACTAC
#44	1495524	TAATAAAGTCTAGCCT
#45	1495525	ATAATAAAGTCTAGCC
#46	1495526	CATAATAAAGTCTAGC
#47	1495529	TTATAGTAGGGATGAC
#48	1495531	GAGTTATAGTAGGGAT
#49	1495532	ACTAATGGCATACTTA
#50	1495536	TACTACAGATAGAGAC
#51	1495537	GTACTACAGATAGAGA
#52	1495539	TAGTACTACAGATAGA
#53	1495540	ATAGTACTACAGATAG
#54	1495541	TCATAGTACTACAGAT
#55	1495542	TCCCAACCCATAAGGT
#56	1495546	CTATTAGCATAAGCAG
#57	1495549	ACACTATTAGCATAAG
#58	1495552	TCTATAGAGACACTCA
#59	1495553	TTCTATAGAGACACTC
#60	1495564	GTTTAACTAGCATTGT
#61	1495567	ATCATAAGTGTACCAT
#62	1495568	CAATCATAAGTGTACC
#63	1495569	CCTGATTAGGATGTTT
#64	1495572	TACCAGTACCAGGTGG
#65	1495574	GCAAAATGACTCTTAC
#66	1495576	TATACACTATGCGAGC
#67	1495577	GTATACACTATGCGAG
#68	1495579	CTCTATCAGACATTAT
#69	1495581	ATCATAGAGATGAGTC
#70	1495583	GCTTAACAAAGCACTC
#71	1495584	CGCTTAACAAAGCACT
#72	1495588	CCCAAAGCTCAAATGC
#73	1495589	GCCCAAAGCTCAAATG
#74	1495590	CCCAAATTATTGAGTA
#75	1495591	ACCCAAATTATTGAGT
#76	1495592	CTCCAATTAATGTGAC
#77	1495593	AAATCTCCATAAACGA
#78	1495594	ATTAAGATCTGAATCG
#79	1495596	GTTATTAGAGTAAGCA
#80	1495600	GAGCTAAGTTGTTTAA
#81	1495603	GCAAGATTAGCAGAAG
#82	1495604	CTTTTTGATTGTCCAA
#83	1495605	CGAAAGGGAGTGAGGC
#84	1495606	CCGAAAGGGAGTGAGG
#85	1495607	TCCGAAAGGGAGTGAG
#86	1495608	ATCCGAAAGGGAGTGA
#87	1495609	TCATAAAGTAATGGGT
#88	1495610	ACAAAGGCACGCTAGT
#89	1495611	TACAAAGGCACGCTAG
#90	1495612	TTACAAAGGCACGCTA
#91	1495616	CCGAAACGAATGAGTA
#92	1495617	TCCGAAACGAATGAGT
#93	1495619	CGCTATTAACTATTAA
#94	1495620	ACGCTATTAACTATTA
#95	1495621	TACGCTATTAACTATT
#96	1495622	AAGTACGCTATTAACT
#97	1495623	GAAGTACGCTATTAAC
#98	1495624	AAGAAGTACGCTATTA
#99	1495625	AAAGAAGTACGCTATT
#100	1495627	AAAAAGAAGTACGCTA
#101	1495628	GAAAAAGAAGTACGCT
#102	1495629	AGAAAAAGAAGTACGC
#103	1495630	TACCACGAAAGCAAGA
#104	1495631	AATACCACGAAAGCAA
#105	1495632	GAATACCACGAAAGCA
#106	1495634	AAGAATACCACGAAAG
#107	1495640	ATCGAAGCGCAGTAAG
#108	1495641	CACAATCGAAGCGCAG
#109	1495642	ACACAATCGAAGCGCA
#110	1495644	CAATATTGCAGCAGTA
#111	1495647	TACTAGGTTCCATTGT
#112	1495648	ATTACTAGGTTCCATT
#113	1495649	TATTACTAGGTTCCAT
#114	1495651	ACCTATTACTAGGTTC
#115	1495652	AACCTATTACTAGGTT
#116	1495653	GAAACCTATTACTAGG
#117	1495656	GAAATGGTGAATTGCC
#118	1495658	ATTATTGGGTAAACCT
#119	1495659	TATTATTGGGTAAACC
#120	1495661	CAGTATTATTGGGTAA
#121	1495662	ACGCAGTATTATTGGG
#122	1495664	AACCAAGACGCAGTAT
#123	1495667	TAGTAGCCAATTTGGT
#124	1495669	GAGGAAGTTGTAGCAC
#125	1495671	CCCGAAGGTGTGACTT
#126	1495672	TCCCGAAGGTGTGACT
#127	1495673	TTCCCGAAGGTGTGAC
#128	1495675	GCACAAGAGTAGACTA
#129	1495676	CGAGAATTCATTCTGC
#130	1495678	TTACGAGAATTCATTC
#131	1495681	TAGTTACGAGAATTCA
#132	1495689	TTCCATATAGGCAGCT

## Sheet: Host gene ASOs
	ION #	Sequence
ACE2-#1	1493576	CCAATGATATATCCTT
ACE2-#2	1493784	GAATTGGTAAAGGGTC
ACE2-#3	1492537	TCTGATTAAGTGGTCC
ACE2-#4	1493832	GATTAAGTGGTCCAGG
ACE2-#5	1493521	AACTCTTAATGATTGG
ACE2-#6	1494198	TAATATCGATGGAGGC
ACE2-#7	1494253	TCCTTACAAGTGATCC
ACE2-#8	1493639	ATTGAAAGGATTGGTA
ACE2-#9	1494153	CTAATAACAGTCTGGC
TMPRSS2-#1	1494618	CGAGTAATGATAGGTA
TMPRSS2-#2	1493116	ACGATTACAGTTGAGA
TMPRSS2-#3	1495053	TCGGTAAGTATTCCCA
TMPRSS2-#4	1494481	TAACATAGTGCATCTC
TMPRSS2-#5	1494618	ACCGAGGTTAGGCTCT
TMPRSS2-#6	1494818	ACCAAACTGAAGCCGG
TMPRSS2-#7	1494919	ACCTTATGCAATTTGG
TMPRSS2-#8	1494621	GGTAATTACAAGCATA
TMPRSS2-#9	1493116	ACGATTACAGTTGAGA
Control	792169	CGCCGATAAGGTACAC
ACTN1	937104	TGGAATATAACTTTGT
